# Supplementary material for: Comparative Mitogenome Analysis of Two Native Apple Snail Species (Ampullariidae, Pomacea) from Peruvian Amazon
Source: Genes (Basel). 2023 Sep 7;14(9):1769. doi: 10.3390/genes14091769 (PMC10531094; doi:10.3390/genes14091769)
Supplement: Supplementary file 1 [file genes-14-01769-s001.zip]

Archive with 9 entries (9 files):
- S1_Shells.jpg
- S2_RSCU_Paulanieri.jpg
- S3_12S_Paualanieri.jpg
- S4_16S_5prima_Paulanieri.jpg
- S5_16S_3prima_Paulanieri.jpg
- S6_ARNt_Paulanieri.jpg
- S7_KaKs.jpg
- S8_Phylogeny_ML.jpg
- Table S1-02set23.pdf
